# Supplementary material for: Ocular Phenotype Associated with DYRK1A Variants
Source: Genes (Basel). 2021 Feb 5;12(2):234. doi: 10.3390/genes12020234 (PMC7915179; doi:10.3390/genes12020234)
Supplement: Supplementary file 1 [file genes-12-00234-s001.zip]

Archive with 2 entries (2 files):
- DYRK1A supplementary data/Supplementary table S1 18-01-2021.docx
- DYRK1A supplementary data/Table S2 v6 DYRK1A 23-01-2021.xlsx
