# Supplementary material for: Ocular Phenotype Associated with DYRK1A Variants
Source: Genes (Basel). 2021 Feb 5;12(2):234. doi: 10.3390/genes12020234 (PMC7915179; doi:10.3390/genes12020234)
Supplement: Supplementary file 1 [file genes-12-00234-s001.zip › DYRK1A supplementary data/Table S2 v6 DYRK1A 23-01-2021.xlsx]

## Sheet: Table S2
Patient ID	Ethnicity	Genotype	Type of variant	Inheritance	Ocular phenotype	Refractive error	Strabismus	Enophthalmia	Optic nerve abnormalities	Other findings	Ref (PMID or DOI)	Comment
1	na	c.33delA p.(Lys11Asnfs*38)	frameshift	de novo	yes	Hyperopia		Deep set eyes			Evers et al, 2017 [PMID: 28053047]	De novo mutation in TNNI2 which explain absence of microcephaly
2	Non-Hispanic Caucasian	c.143_144delTA p.(Ile48Lysfs*2)	frameshift	de novo	yes	Hyperopia					O'Roak et al, 2012 [PMID: 23160955]; van Bon et al, 2016 [PMID: 25707398]
3	na	c.142_143delAT p.(Ile48Lysfs*2)	frameshift	de novo	no						Earl et al, 2017 [PMID: 29034068]
4	na	c.263delC p.(Pro88Glnfs*6)	frameshift	de novo	no	no	no	no	no	no	Evers et al, 2017 [PMID: 28053047]
5	na	c.290_291del p.(Ser97Cysfs*98)	frameshift	de novo							Courcet et al, 2012 [PMID: 23099646]
6	na	c.299delT p.(Leu100*)	nonsense	de novo	no	no	no	no	no	no	Evers et al, 2017 [PMID: 28053047]
7	na	c.302delT p.(Ile101Thrfs*49)	frameshift	de novo	yes	Myopia		Deep set eyes	Optic atrophy	ERG evidence of early retinal dystrophy with poor night vision	Evers et al, 2017 [PMID: 28053047]
8	Mexican	c.312C>G p.(Tyr104*)	nonsense	de novo	yes		Strabismus	Deep set eyes			Ji et al, 2015 [PMID: 25944381]; Earl et al, 2017 [PMID: 29034068]
9	na	c.349C>T p.(Arg117*)	nonsense	mosaic							Helbig et al, 2016 [PMID: 26795593]
10	na	c.349C>T p.(Arg117*)	nonsense	na	no						Turnbull et al, 2018 [PMID: 29691228]
11	na	c.361C>T p.(Gln121*)	nonsense	na	yes					Severe visual impairment	Turnbull et al, 2018 [PMID: 29691228]
12	na	c.367C>T p.(Gln123*)	nonsense	de novo	yes	Astigmatism		Deep set eyes		Degree of albinism Very sensitive to sunlight	van Bon et al, 2016 [PMID: 25707398]
13	na	c.395A>T p.(Glu132Val)	missense	na	no						Turnbull et al, 2018 [PMID: 29691228]
14	na	c.394insGG p.(Glu132Glyfs*19)	frameshift	de novo	yes			Deep set eyes			Evers et al, 2017 [PMID: 28053047]
15	na	c.398del p.(Lys134Argfs*15)	frameshift	na	no						Turnbull et al, 2018 [PMID: 29691228]
16	German/Irish	c.452dup p.(Asn151Lysfs*12)	frameshift	non-maternal	no						Ji et al, 2015 [PMID: 25944381]; Earl et al, 2017 [PMID: 29034068]
17	na	c.452dup p.(Asn151Lysfs*12)	frameshift	non-maternal	yes	Astigmatism	One eye drifts off				Earl et al, 2017 [PMID: 29034068]
18	European	c.461del p.(Lys154Serfs*11)	frameshift	de novo	yes					Visual cortical delay	Ji et al, 2015 [PMID: 25944381]; Earl et al, 2017 [PMID: 29034068]
19	Caucasian	c.489_495del p.(Leu164Alafs*8)	frameshift	de novo							Blackburn et al, 2019 [PMID: 31263215]
20	Hispanic	c.501del p.(Gly168Valfs*6)	frameshift	de novo							Blackburn et al, 2019 [PMID: 31263215]
21	na	c.516+2T>C	splice	de novo	yes	Myopia Astigmatism	Right eye exotropia				van Bon et al, 2016 [PMID: 25707398]
22	na	c.516+2T>C	splice	na	no						Turnbull et al, 2018 [PMID: 29691228]
23	Caucasian	c.517G>T p.(Val173Phe)	missense	de novo							Blackburn et al, 2019 [PMID: 31263215]
24	Armenian	c.563A>T p.(Lys188Ile)	missense	de novo	no						Ji et al, 2015 [PMID: 25944381]; Earl et al, 2017 [PMID: 29034068]
25	Caucasian	c.569_572delTAAA p.(Ile190Argfs*7)	frameshift	na	yes	Amblyopic hyperopia				Congenital nasolacrimal duct obstruction	Online DYRK1A patient families group
26	na	c.572_575del p.(Lys191Thrfs*6)	frameshift	na	yes		Exotropia				Online DYRK1A patient families group
27	na	c.613C>T p.(Arg205*)	nonsense	de novo	no						Redin et al, 2014 [PMID: 25167861]; Earl et al, 2017 [PMID: 29034068]
28	na	c.613C>T p.(Arg205*)	nonsense	de novo	yes	Hyperopia					Bronicki et al, 2015 [PMID: 25920557]; Earl et al, 2017 [PMID: 29034068]
29	French	c.613C>T p.(Arg205*)	nonsense	de novo	yes			Enophthalmia			Ruaud et al, 2015 [PMID: 25641759]; Earl et al, 2017 [PMID: 29034068]	Paternal grandfather affected with retinal dystrophy
30	Asian/Indian	c.613C>T p.(Arg205*)	nonsense	de novo	yes	Myopia		Midly deep set eyes Enophthalmia		Mild and upper lid ptosis	Ji et al, 2015 [PMID: 25944381]; Earl et al, 2017 [PMID: 29034068]
31	na	c.613C>T p.(Arg205*)	nonsense	na	yes	Myopia	Exotropia		Chiasma dysfunction	Reduced pigmentation of fundus Mild ocular features of albinism Ptosis	Ernst et al, 2020 [PMID: 32838606]
32	na	c.613C>T p.(Arg205*)	nonsense	na	no						Turnbull et al, 2018 [PMID: 29691228]
33	na	c.613C>T p.(Arg205*)	nonsense	na	yes					Abnormality of the eye	Turnbull et al, 2018 [PMID: 29691228]
34	Hispanic	c.613C>T p.(Arg205*)	nonsense	na	yes	Hyperopic astigmatism	Superior oblique palsy Intermittent exotropia				Online DYRK1A patient families group
35	na	c.620T>C p.(Leu207Pro)	missense	de novo	yes	Amblyopia Astigmatism					Evers et al, 2017 [PMID: 28053047]
36	na	c.621_624delinsGAA p.(Glu208Asnfs*3)	frameshift	de novo	yes	Hyperopia Astigmatism					Bronicki et al, 2015 [PMID: 25920557]; Earl et al, 2017 [PMID: 29034068]
37	na	c.621_624delinsGAA p.(Glu208Asnfs*3)	frameshift	de novo	yes	Hyperopia Astigmatism					Redin et al, 2014 [PMID: 25167861]; Earl et al, 2017 [PMID: 29034068]
38	Caucasian/Latin American	c.665-1G>T	splice	de novo	yes		Strabismus	Deep set eyes		Down-slanting palpebral fissure Duane's anomaly (right eye) Ptosis	Murray et al, 2017 [PMID: 28496994]
39	na	c.665-1G>T	splice	de novo	yes					Iris coloboma	Evers et al, 2017 [PMID: 28053047]
40	na	c.665-8_665-3delTCTTTC	splice	de novo	no						Earl et al, 2017 [PMID: 29034068]
41	na	c.665-11_665-7delTTCTC	splice	na	no						Turnbull et al, 2018 [PMID: 29691228]
42	na	c.665-9_665-5del	splice	de novo	yes			Deep set eyes			van Bon et al, 2016 [PMID: 25707398]
43	na	c.691C>T p.(Arg231*)	nonsense	de novo	yes					Iris coloboma	Evers et al, 2017 [PMID: 28053047]
44	Caucasian	c.691C>T p.(Arg231*)	nonsense	na	yes	Myopia				Iris coloboma (with CHARGE association)	Online DYRK1A patient families group
45	Vietnamese	c.73T>G p.(Leu245Arg)	missense	de novo	yes			Deep set eyes		Upslanting and narrow palpebral fissures	Ji et al, 2015 [PMID: 25944381]; Earl et al, 2017 [PMID: 29034068]
46	na	c.763C>T p.(Arg255*)	nonsense	de novo	yes		Exotropia		Optic nerve hypoplasia		Bronicki et al, 2015 [PMID: 25920557]; Earl et al, 2017 [PMID: 29034068]
47	na	c.763C>T p.(Arg255*)	nonsense	de novo	yes					Microphthalmia Retinal detachment	Evers et al, 2017 [PMID: 28053047]
48	na	c.763C>T p.(Arg255*)	nonsense	de novo	yes		Strabismus				Earl et al, 2017 [PMID: 29034068]
49	na	c.763C>T p.(Arg255*)	nonsense	na	yes					Abnormality of the eye	Turnbull et al, 2018 [PMID: 29691228]
50	Oceanian	c.763C>T p.(Arg255*)	nonsense	na	yes	Hypermetropia	Exotropia		Optic nerve hypoplasia		Online DYRK1A patient families group
51	na	c.787C>T p.(Arg263*)	nonsense	de novo	yes			Deep set eyes			Evers et al, 2017 [PMID: 28053047]
52	French Canadian	c.787C>T p.(Arg263*)	nonsense	de novo	yes			Deep set eyes			Luco et al, 2016 [PMID: 26922654]; Earl et al, 2017 [PMID: 29034068]
53	Caucasian	c.787C>T p.(Arg263*)	nonsense	de novo							Blackburn et al, 2019 [PMID: 31263215]
54	na	c.796delT p.(Phe266Leufs*23)	frameshift	na	no						Turnbull et al, 2018 [PMID: 29691228]
55	na	c.799C>T p.(Gln267*)	nonsense	mother negative; father unavailable	yes					Retinal detachment	van Bon et al, 2016 [PMID: 25707398]
56	na	c.829G>C p.(Ala277Pro)	missense	de novo	yes					Retinal dystrophy	Evers et al, 2017 [PMID: 28053047]
57	Caucasian	c.844dupA p.(Ser282Lysfs*6)	frameshift	de novo	yes				Optic nerve hypoplasia		Bronicki et al, 2015 [PMID: 25920557]; Earl et al, 2017 [PMID: 29034068]
58	na	c.860A>T p.(Asp287Val)	missense	de novo	yes					Cataracts	Evers et al, 2017 [PMID: 28053047]
59	Caucasian	c.860A>T p.(Asp287Val)	missense	na	yes	Hyperopia			Optic nerve hypoplasia	Bilateral cataracts	Online DYRK1A patient families group
60	Chinese	c.859G>T p.(Asp287Tyr)	missense	de novo							Zhang et al, 2015 [PMID: 26544041]
61	na	c.878T>A p.(Ile293Asn)	missense	na	yes				Aplasia/Hypoplasia of the optic nerve	Abnormality of the eye	Turnbull et al, 2018 [PMID: 29691228]
62	Caucasian	c.883C>T p.(Leu295Phe)	missense	de novo	yes					Blepharophimosis	Ji et al, 2015 [PMID: 25944381]; Earl et al, 2017 [PMID: 29034068]
63	na	c.883C>T p.(Leu295Phe)	missense	na	no						Turnbull et al, 2018 [PMID: 29691228]
64	na	c.883C>T p.(Leu295Phe)	missense	de novo	yes		Right esotropia				Earl et al, 2017 [PMID: 29034068]
65	na	c.906_*2322inv	inversion	de novo	yes	Hypermetropia		Deep set eyes		Hypertelorism	Evers et al, 2017 [PMID: 28053047]	chr21:38862718-38887156 inversion the last 5 exons (20 kb)
66	na	c.913insT p.(Val306Serfs*2)	frameshift	de novo	yes			Deep set eyes			Evers et al, 2017 [PMID: 28053047]
67	na	c.914_919del p.(Ile305_Asp307delinsAsn)	inframe deletion	na	yes				Optic nerve hypoplasia	Abnormality of the eye Cataract	Turnbull et al, 2018 [PMID: 29691228]
68	Asian/Caucasian descent	c.932C>T p.(Ser311Phe)	missense	de novo	no						Ruaud et al, 2015 [PMID: 25641759]; Earl et al, 2017 [PMID: 29034068]
69	Chinese	c.946C>T p.(Gln316*)	nonsense	de novo							Zhang et al, 2015 [PMID: 26544041]
70	na	c.945dupG p.(Gln316Alafs*24)	frameshift	de novo	yes	Hyperopia Myopia				Lacrimal duct stenosis	Bronicki et al, 2015 [PMID: 25920557]; Earl et al, 2017 [PMID: 29034068]
71	Chinese	c.957C>A p.(Tyr319*)	nonsense	de novo	yes			Deep set eyes			Qiao et al, 2019 [PMID: 31803247]
72	na	c.951+1_951+4del	splice	na	no						Turnbull et al, 2018 [PMID: 29691228]
73	Iraqi	c.951+4_951+7delAGTA p.(Val222Aspfs*22)	frameshift	de novo	yes				Bilateral optic atrophy	Visual impairment	Luco et al, 2016 [PMID: 26922654]; Earl et al, 2017 [PMID: 29034068]
74	na	c.952-2A>G	splice	de novo	no	no	no	no	no	no	Evers et al, 2017 [PMID: 28053047]
75	na	c.691C>T p.(Arg321*)	nonsense	na	yes					Anterior segment dysgenesis	Turnbull et al, 2018 [PMID: 29691228]
76	Caucasian	c.986_995del p.(Ser329Cysfs*35)	frameshift	de novo							Blackburn et al, 2019 [PMID: 31263215]
77	na	c.1028A>C p.(Asp343Ala)	missense	na	yes					Hypertelorism Nonprogressive visual loss	Turnbull et al, 2018 [PMID: 29691228]
78	na	c.1030A>T p.(Met344Leu)	missense	na	yes					Hypertelorism Nonprogressive visual loss	Turnbull et al, 2018 [PMID: 29691228]
79	Caucasian	c.1035G>A p.(Trp345*)	nonsense	na	yes	Hyperopic astigmatism					Online DYRK1A patient families group
80	na	c.1036T>C p.(Ser346Pro)	missense	de novo	yes		Exotropia				Bronicki et al, 2015 [PMID: 25920557]; Earl et al, 2017 [PMID: 29034068]
81	na	c.1036T>C p.(Ser346Pro)	missense	de novo	no	no	no	no	no	no	Evers et al, 2017 [PMID: 28053047]
82	Middle Eastern	c.1042G>A p.(Gly348Arg)	missense	de novo							Blackburn et al, 2019 [PMID: 31263215]
83	Non-Hispanic	c.1098+1G>A	splice	de novo	yes	Wear corrective lens (no more details)					O'Roak et al, 2012 [PMID: 23160955]; van Bon et al, 2016 [PMID: 25707398]
84	na	c.1098+1G>A	splice	de novo							Blackburn et al, 2019 [PMID: 31263215]
85	na	c.1098+1G>A	splice	de novo	no						Earl et al, 2017 [PMID: 29034068]
86	Caucasian	c.1101_1104delAGAT p.(Asp368Argfs*2)	frameshift	de novo	yes				Small optic nerve		Ji et al, 2015 [PMID: 25944381]; Earl et al, 2017 [PMID: 29034068]
87	na	c.1162dupG p.(Ala388Glyfs*35)	frameshift	mother negative; father mosaic							Blackburn et al, 2019 [PMID: 31263215]
88	na	c.1185dup p.(Glu396*)	nonsense	de novo	yes			Deep set eyes			Lee et al, 2020 [PMID: 32555303]
89	na	c.1217_1220del p.(Lys406Argfs*44)	frameshift	de novo							Blackburn et al, 2019 [PMID: 31263215]
90	na	c.1217_1220del p.(Lys406Argfs*44)	frameshift	de novo	yes				Optic nerve hypoplasia		Earl et al, 2017 [PMID: 29034068]
91	Caucasian	c.1217_1220del p.(Lys406Argfs*44)	frameshift	na	yes				Optic nerve hypoplasia	Schnyder corneal dystrophy (additional mutation to UBIAD1)	Online DYRK1A patient families group
92	na	c.1225A>T p.(Lys409*)	nonsense	de novo							Iglesias et al, 2014 [PMID: 24901346]; Earl et al, 2017 [PMID: 29034068]
93	na	c.1232dupG p.(Arg413Thrfs*10)	frameshift	de novo	yes	no		Enophthalmia			Bronicki et al, 2015 [PMID: 25920557]; Earl et al, 2017 [PMID: 29034068]
94	na	c.1240-2A>G	splice	de novo	yes			Deep set eyes			van Bon et al, 2016 [PMID: 25707398]
95	na	c.1248del p.(Lys416Asnfs*35)	frameshift	de novo	yes					Noted with delays Strabismus? Did patching over one eye for 6 months old	Earl et al, 2017 [PMID: 29034068]
96	na	c.1309C>T p.(Arg437*)	nonsense	na	yes	no			Thin optic nerve		Bronicki et al, 2015 [PMID: 25920557]; Earl et al, 2017 [PMID: 29034068]
97	na	c.1309C>T p.(Arg437*)	nonsense	de novo							Blackburn et al, 2019 [PMID: 31263215]
98	Hispanic	c.1309C>T p.(Arg437*)	nonsense	mother negative; father unavailable							Blackburn et al, 2019 [PMID: 31263215]
99	Filipino	c.1309C>T p.(Arg437*)	nonsense	de novo							Blackburn et al, 2019 [PMID: 31263215]
100	na	c.1309C>T p.(Arg437*)	nonsense	de novo	yes			Deep set eyes			Evers et al, 2017 [PMID: 28053047]
101	na	c.1309C>T p.(Arg437*)	nonsense	de novo	yes			Deep set eyes			Evers et al, 2017 [PMID: 28053047]
102	German	c.1350dupG p.(Lys451Glufs*11)	frameshift	na	yes	Myopic astigmatism	Esotropia				Online DYRK1A patient families group
103	European	c.1399C>T p.(Arg467*)	nonsense	de novo	yes	Myopia Astigmatism			Optic nerve pallor		Ji et al, 2015 [PMID: 25944381]; Earl et al, 2017 [PMID: 29034068]
104	Caucasian	c.1400G>A p.(Arg467Gln)	missense	de novo							Blackburn et al, 2019 [PMID: 31263215]
105	na	c.1400G>A p.(Arg467Gln)	missense	de novo	yes					Visual processing disorder	Evers et al, 2017 [PMID: 28053047]
106	Caucasian	c.1400dupG p.(Ile468Asnfs*17)	frameshift	na	yes	Refractive amblyopia	Superior oblique palsy Intermittent exotropia		Optic nerve hypoplasia		Online DYRK1A patient families group
107	na	c.1400dupG p.(Ile468Asnfs*17)	frameshift	de novo	yes		Strabismus				Earl et al, 2017 [PMID: 29034068]
108	na	c.1423C>T p.(Gln475*)	nonsense	na	no						Turnbull et al, 2018 [PMID: 29691228]
109	na	c.1433delT p.(Phe478Serfs*11)	frameshift	mother negative; father unavailable							Rump et al, 2016 [PMID: 26846091]
110	Hispanic	c.1478dupT p.(Ser494Ilefs*85)	frameshift	de novo							Blackburn et al, 2019 [PMID: 31263215]
111	na	c.1491del p.(Ala498Profs*94)	frameshift	de novo	no						Earl et al, 2017 [PMID: 29034068]
112	Non-Hispanic	c.1491del p.(Ala498Profs*94)	frameshift	de novo							O'Roak et al, 2012 [PMID: 23160955]; van Bon et al, 2016 [PMID: 25707398]
113	na	c.1491del p.(Ala498Profs*94)	frameshift	na							Iossifov et al, 2012 [PMID: 22542183]
114	na	c.1548+1G>A	splice	na	yes				Optic nerve hypoplasia	Downslanted palpebral fissures Nystagmus Visual impairment	Turnbull et al, 2018 [PMID: 29691228]
115	na	c.1699C>T p.(Gln567*)	nonsense	na	yes	Severe amblyopia			No optic nerve hypoplasia	Nystagmus No retinal abnormalities	Okamoto et al, 2015 [PMID: 25156961]
116	na	c.1763C>A p.(Thr588Asn)	missense	de novo	no						Bronicki et al, 2015 [PMID: 25920557]; Earl et al, 2017 [PMID: 29034068]
117	na	c.? p.(Arg629Serfs*11)	frameshift	de novo							Farwell et al, 2015 [PMID: 25356970}
118	na	(hg16)g.37796500_37849000del	deletion	na							van Bon et al, 2011 [PMID: 21294719]	52 kb deletion
119	na	chr21.hg19g.(?_38007970)_(39747+20_?)del	deletion	de novo	yes	Hyperopia					Bronicki et al, 2015 [PMID: 25920557]; Earl et al, 2017 [PMID: 29034068]	1.7 Mb deletion
120	na	del(21)(q11.2-21.3)	deletion	na	yes	Astigmatism					Lindstrand et al, 2010 [PMID: 19863549]	14 Mb deletion
121	na	del(21)(q22.12)	deletion	de novo							Yamamoto et al, 2011 [PMID: 21204217]; Earl et al, 2017 [PMID: 29034068]	mosaic
122	Chinese	del(21)(q22.12q22.2)	deletion	na	yes	Hypermetropia Amblyopia				Unilateral opacity (Peters anomaly)	Oegema et al, 2010 [PMID: 21031080]	4.2 Mb deletion
123	na	del(21)(q22.12q23.3)	deletion	na	yes					Microphthalmia Anterior segment dysgenesis Corneal opacities	Online DYRK1A patient families group
124	na	del(21)(q22.13)	deletion	na	yes					Corneal clouding on the left eye	Yamamoto et al, 2011 [PMID: 21204217]; Earl et al, 2017 [PMID: 29034068]	mosaic
125	Hispanic	del(21)(q22.13)	deletion	na							Courcet et al, 2012 [PMID: 23099646]
126	German	del(21)(q22.13)	deletion	na	yes				Optic nerve hypoplasia	Fundal pallor	Online DYRK1A patient families group
127	Caucasian	del(21)(q22.13)	deletion	na	yes	Myopic astigmatism	Esotropia		Optic nerve hypoplasia		Online DYRK1A patient families group
128	na	del(21)(q21.13q22.13)	deletion	de novo							Yamamoto et al, 2011 [PMID: 21204217]; Earl et al, 2017 [PMID: 29034068]	480 kb deletion
129	European	del(21)(q22.13q22.13)	deletion	de novo	yes			Deep set eyes			Ji et al, 2015 [PMID: 25944381]; Earl et al, 2017 [PMID: 29034068]	1.71 Mb deletion
130	Dutch	del(21)(q22.13q22.2)	deletion	na	yes			Deep set eyes			Oegema et al, 2010 [PMID: 21031080]	Died at 11 years old; 4.1 Mb deletion
131	na	del(21)(q22.13q22.2)	deletion	de novo	no	no	no	no	no	no	Valetto et al, 2012 [PMID: 22548977]; Earl et al, 2017 [PMID: 29034068]	4.9 Mb deletion
132	Caucasian	del(21)(q22.13q22.2)	deletion	mother carries a balanced intrachromosomal insertion on chromosome 21	no						Ji et al, 2015 [PMID: 25944381]; Earl et al, 2017 [PMID: 29034068]	1.53 Mb deletion
133	Caucasian	del(21)(q22.13q22.2)	deletion	mother carries a balanced intrachromosomal insertion on chromosome 21	yes		Strabismus				Ji et al, 2015 [PMID: 25944381]; Earl et al, 2017 [PMID: 29034068]	1.53 Mb deletion
134	Hispanic	del(21)(q22.13q22.2)	deletion	de novo	yes					Horizontal parpebral fissures Bilateral cataracts	Ji et al, 2015 [PMID: 25944381]; Earl et al, 2017 [PMID: 29034068]	3.6 Mb deletion
135	Polish	del(21)(q22.13q22.2)	deletion	de novo	yes		Strabismus	Deep set eyes			Ji et al, 2015 [PMID: 25944381]; Earl et al, 2017 [PMID: 29034068]	4.17Mb deletion
136	Norwegian	del(21)(q22.13q22.3)	deletion	na	yes					Microphthalmia Sclerocornea	Online DYRK1A patient families group
137	na	del(21)(q22-22)	deletion	na	yes	Hyperopia				Abnormal papillae Small coloboma of the left iris	Lindstrand et al, 2010 [PMID: 19863549]	11.9Mb deletion
138	na	loss CNV of 21q22 (del 3,97Mb)	deletion	de novo	yes					Corneal clouding of right eye Amblyopia	Fujita et al, 2010 [PMID: 20358607]; Earl et al, 2017 [PMID: 29034068]
139	na	invdel(21)(p11.2->q22.1::p12->pss)	inversion+deletion	de novo							Matsumoto et al, 1997 [PMID: 9106547]; Earl et al, 2017 [PMID: 29034068]
140	German	t(2;21)(q22;q22)	translocation	de novo	no						Møller et al, 2008 [PMID: 18405873]; Earl et al, 2017 [PMID: 29034068]
141	Danish	t(9;21)(p12;q22)	translocation	de novo	yes	Hypermetropia (farsightedness)					Møller et al, 2008 [PMID: 18405873]; Earl et al, 2017 [PMID: 29034068]
142	Sorbs	Unbalanced t(18;21)(q23;q22.1)	translocation	na	no					No nystagmus	Bartsch et al, 1997 [PMID: 9341890]	Same family of patients 143 and 144
143	Sorbs	Unbalanced t(18;21)(q23;q22.1)	translocation	na	yes		Strabismus			Nystagmus	Bartsch et al, 1997 [PMID: 9341890]	Same family of patients 142 and 144
144	Sorbs	Unbalanced t(18;21)(q23;q22.1)	translocation	na	yes	Myopia				No nystagmus	Bartsch et al, 1997 [PMID: 9341890]	Same family of patients 142 and 143
145	na	complex deletions and duplication	complex	na	yes					Abnormal visual behavior Abnormal fundi No malformation	Lindstrand et al, 2010 [PMID: 19863549]	Died at 5 months old
146	Caucasian	na	na	na	yes					Familial exudative vitreoretinopathy	Online DYRK1A patient families group
147	Latin American	na	na	na	yes		Amblyopic exotropia				Online DYRK1A patient families group
148	Caucasian	na	na	na	yes		Pseudo-exotropia				Online DYRK1A patient families group
149	Caucasian	na	na	na	yes	Astigmatism	Strabismus		Optic disc pallor		Online DYRK1A patient families group
150	Caucasian	na	na	na	yes	Astigmatism			Optic disc pallor		Online DYRK1A patient families group
151	Caucasian	na	na	na	yes		Exotropia				Online DYRK1A patient families group
152	Caucasian	na	na	na	yes		Exotropia			Congenital nasolacrimal duct obstruction	Online DYRK1A patient families group
153	Caucasian	na	na	na	yes		Strabismus				Online DYRK1A patient families group
154	Portuguese	na	na	na	yes				Optic nerve hypoplasia		Online DYRK1A patient families group
155	Caucasian	na	na	na	yes				Optic nerve hypoplasia		Online DYRK1A patient families group
156	Caucasian	na	na	na	yes		Exotropia			Macular fold	Online DYRK1A patient families group
157	Caucasian	na	na	na	yes		Exophoria				Online DYRK1A patient families group
